# Supplementary material for: Evaluating a Soil Amendment for Cadmium Mitigation and Enhanced Nutritional Quality in Faba Bean Genotypes: Implications for Food Safety
Source: Plants (Basel). 2025 Jan 6;14(1):141. doi: 10.3390/plants14010141 (PMC11723064; doi:10.3390/plants14010141)
Supplement: Supplementary file 1 [file plants-14-00141-s001.zip]

Archive with 1 entries (1 files):
- plants-3345741-supplementary.pdf
